# Supplementary material for: Trafficking regulator of GLUT4-1 (TRARG1) is a GSK3 substrate
Source: Biochem J. 2022 Jun 13;479(11):1237–56. doi: 10.1042/BCJ20220153 (PMC9284383; doi:10.1042/BCJ20220153)
Supplement: Supplementary Material [file BCJ-479-1237-s3.pdf]

## Sheet: Sheet1
		Species	1	2	3	4	5	6	7	8	9	10	11	12	13	14	15	16	17	18	19	20	21	22	23	24	25	26	27	28	29	30	31	32	33	34	35	36	37	38	39	40	41	42	43	44	45	46	47
		Human_Homo_sapien	M	A	H	P	V	Q	S	E	F	P	S	A	Q	E	P	G	S	A	A	F	L	D	L	P	E	M	E	I	L	L	T	K	A	E	N	K	D	D	K	T	L	N	L	S	K	T	L
		Chimpanzee_Pan_trogolodytes	M	A	H	P	V	Q	S	E	F	P	S	A	Q	E	P	G	S	A	A	P	L	D	L	P	E	M	E	I	L	L	T	K	A	E	N	K	D	D	K	T	L	N	L	S	K	A	L
		Bonobo_Pan_paniscus	M	A	H	P	V	Q	S	E	F	P	S	A	Q	D	P	G	S	A	A	P	L	D	L	P	E	M	E	I	L	L	T	K	A	E	N	K	D	D	K	T	L	N	L	S	K	A	L
		Gorilla_Gorilla_gorilla	M	A	N	P	V	Q	S	E	F	P	S	A	Q	E	P	G	S	A	A	P	L	D	L	P	E	M	E	I	L	L	T	K	A	E	N	K	D	D	K	T	L	N	L	S	K	T	L
		Orangutan_Pongo_pygmaeus	M	A	N	P	M	Q	S	E	F	P	S	A	Q	E	P	G	S	T	T	P	L	D	L	P	E	M	E	I	L	L	T	K	A	E	N	K	D	D	K	T	L	N	L	S	K	T	L
		Macaque_Macaca_mullata	M	A	N	L	V	Q	P	E	L	P	S	A	Q	E	P	G	S	T	A	P	L	D	L	P	E	M	E	K	L	L	T	K	A	E	D	K	E	D	K	T	L	N	L	S	K	T	L
		Pig-tailed_macaque_Macaca_nemestrina	M	A	N	L	V	Q	L	E	L	P	S	A	Q	E	P	G	S	T	A	P	L	D	L	P	E	M	E	K	L	L	T	K	A	E	D	K	E	D	K	A	L	N	L	S	K	T	L
		Crab-eating_macaque_Macaca_fascicularis	M	A	N	L	V	Q	P	E	L	P	S	A	Q	E	P	G	S	T	A	P	L	D	L	P	E	M	E	K	L	L	T	K	A	E	D	K	E	D	K	T	L	N	L	S	K	T	L
		Gelada_Theropithecus_gelada	M	A	N	P	M	Q	P	E	L	P	S	A	Q	E	P	G	P	T	A	P	L	D	L	P	E	M	E	K	L	L	T	K	A	Q	D	K	E	D	K	T	L	N	L	S	K	T	L
		Drill_Mandrillus_leucophaeus	M	A	N	P	V	Q	P	E	L	P	S	A	Q	E	P	G	S	T	A	A	L	D	L	P	E	M	E	K	L	L	T	K	A	Q	D	K	E	D	K	P	L	N	L	S	K	T	L
		Angola_colobus_Colobus_angolensis	M	A	N	P	V	Q	P	K	F	P	S	A	Q	E	P	G	A	T	A	P	L	D	L	P	E	M	E	K	L	L	T	K	A	E	D	K	E	D	K	T	L	N	L	S	K	T	L
		Olive_baboon_Papio_anubis	M	A	N	P	V	Q	P	E	L	P	S	A	Q	E	P	G	S	T	A	P	L	D	L	P	E	M	E	K	L	L	T	K	A	E	D	K	E	D	K	T	L	N	L	S	K	T	L
		Ugandan_red_Colobus_Piliocolobus tephrosceles	M	A	N	P	V	Q	P	E	F	P	S	A	Q	E	P	G	S	T	A	P	P	D	L	P	E	M	E	K	L	L	T	K	A	E	D	K	E	D	K	T	L	N	L	S	K	T	L
		Golden_snub-nosed_monkey_Rhinopithecus roxellana	M	A	N	P	V	Q	P	E	F	P	S	A	Q	E	P	G	S	T	A	P	L	D	L	P	E	M	E	K	L	L	T	K	A	E	D	K	E	D	K	T	L	N	L	S	K	T	L
		Gibbon_Nomascus_leucogenys	M	A	N	P	V	Q	S	D	F	P	S	A	Q	E	P	G	S	T	A	P	L	D	L	L	E	M	D	K	L	L	T	K	A	E	N	K	D	D	K	T	L	N	L	S	K	T	L
		Chinese_hamster_CHOK1GS_Cricetulus_griseus	M	A	N	P	V	Q	P	Q	F	-	-	-	Q	D	P	G	S	T	S	P	L	E	L	P	E	M	E	K	L	L	T	K	V	E	N	K	D	D	K	A	L	S	L	S	K	S	L
		Chinese_hamster_CriGri_Cricetulus_griseus	M	A	N	P	V	Q	P	Q	F	-	-	-	Q	D	P	G	S	T	S	P	L	E	L	P	E	M	E	K	L	L	T	K	V	E	N	K	D	D	K	A	L	S	L	S	K	S	L
		Chinese_hamster_PICR_Cricetulus_griseus	M	A	N	P	V	Q	P	Q	F	-	-	-	Q	D	P	G	S	T	S	P	L	E	L	P	E	M	E	K	L	L	T	K	V	E	N	K	D	D	K	A	L	S	L	S	K	S	L
		Prairie_vole_Microtus_ochrogaster	M	A	N	P	V	Q	P	P	F	-	-	-	Q	D	P	G	S	T	S	P	L	E	L	P	E	M	E	K	L	L	T	K	V	E	N	K	D	D	K	A	L	N	L	S	K	S	L
		Mongolian_gerbil_Meriones_unguiculatus	M	A	N	P	V	Q	T	Q	F	-	-	-	Q	D	P	G	S	T	S	P	L	D	L	P	E	M	E	K	L	L	T	K	V	E	N	K	D	D	K	A	L	S	L	S	K	S	L
		Northern_American_deer_mouse_Peromyscus_maniculatus_bairdii	M	A	N	P	G	Q	P	Q	F	-	-	-	Q	D	P	G	S	I	S	P	L	E	L	P	E	M	E	K	L	L	T	K	V	E	N	K	D	D	K	A	L	G	L	S	K	S	L
		Steppe_mouse_Mus_spicilegus	M	A	N	P	G	Q	P	P	L	-	-	-	Q	D	P	G	S	T	S	P	L	E	L	P	E	M	E	K	L	L	T	K	V	E	N	K	D	D	Q	A	L	N	L	S	K	S	L
		Mouse_Mus_musculus	M	A	N	P	A	Q	P	P	L	-	-	-	Q	D	P	G	S	T	S	P	L	E	L	P	E	M	E	K	L	L	T	K	V	E	N	K	D	D	Q	A	L	N	L	S	K	S	L
		Ryukyu_mouse_Mus_caroli	M	A	N	P	A	Q	P	P	L	-	-	-	Q	D	P	G	S	T	S	P	L	E	L	P	E	M	E	K	L	L	T	K	V	E	N	K	D	D	Q	A	L	N	L	S	K	S	L
		Shrew_mouse_Mus_pahari	M	A	N	P	A	Q	P	P	L	-	-	-	Q	D	P	G	S	T	S	P	L	E	L	P	E	M	E	K	L	L	T	K	V	E	N	K	D	D	Q	A	L	N	L	S	K	S	L
		Algerian_mouse_Mus_spretus	M	A	N	P	G	Q	P	P	L	-	-	-	Q	D	P	G	S	T	S	P	L	E	L	P	E	M	E	K	L	L	T	K	V	E	N	K	D	D	Q	A	L	N	L	S	K	S	L
		Upper_Galilee_mountains_blind_mole_rat_Nannospalax_galili	M	A	D	P	A	Q	P	Q	F	P	Q	E	Q	D	P	G	S	T	S	P	L	D	L	P	E	M	E	K	L	L	T	K	V	E	S	K	D	D	K	A	L	S	L	S	K	S	L
		Arctic_ground_squirrel_Urocitellus_parryii	M	A	N	P	G	Q	P	-	-	-	-	-	Q	E	M	G	S	T	S	P	L	K	L	P	E	M	E	K	L	L	T	K	V	E	G	K	D	D	K	A	L	N	L	S	K	S	F
		Squirrel_Ictidomys_tridecemlineatus	M	A	N	P	G	Q	P	-	-	-	-	-	Q	E	T	G	S	T	S	P	L	K	L	P	E	M	E	K	L	L	T	K	V	E	G	K	D	D	K	A	L	N	L	S	K	S	F
		Alpine_marmot_Marmota_marmota_marmota	M	A	N	P	G	Q	P	Q	F	P	R	V	Q	E	T	G	S	T	S	P	L	E	L	P	E	M	E	K	L	L	T	K	V	E	G	K	D	D	K	A	L	N	L	S	K	S	F
		Meerkat_Suricata_suricatta	M	A	T	P	A	Q	P	Q	F	L	P	A	R	E	P	G	T	A	S	P	T	N	L	P	E	M	E	T	L	L	T	K	V	E	G	K	D	D	K	P	L	K	L	S	K	S	L
		Tiger_Panthera_tigris_altaica	M	A	N	P	A	Q	P	Q	F	P	P	A	R	E	P	G	T	A	S	P	T	D	L	P	E	M	E	K	L	L	T	K	V	E	G	K	H	D	K	P	L	K	L	S	K	S	L
		Leopard_Panthera_pardus	M	A	N	P	A	Q	P	Q	F	P	P	A	R	E	P	G	T	A	S	P	T	D	L	P	E	M	E	K	L	L	T	K	V	E	G	K	H	D	K	P	L	K	L	S	K	S	L
		Cat_Felis_catus	M	A	N	P	V	Q	P	Q	F	P	P	A	R	E	P	G	T	A	S	P	T	D	L	P	E	M	E	K	L	L	T	K	V	E	G	K	N	D	K	P	L	K	L	S	K	S	L
		Canada_lynx_Lynx_canadensis	M	A	N	P	V	Q	P	Q	F	P	P	A	R	E	P	G	T	A	S	P	T	D	L	P	E	M	E	K	L	L	T	K	V	E	G	K	H	D	K	P	L	K	L	S	K	S	L
		Red_fox_Vulpes_vulpes	M	A	N	P	V	Q	P	Q	F	P	L	A	Q	E	P	S	T	A	L	P	L	D	L	P	E	M	E	K	L	L	T	K	V	E	G	K	D	D	K	P	L	K	L	S	K	S	L
		Dog_-_Basenji_Canis_lupus_familiaris	M	A	N	P	V	Q	P	Q	F	P	L	A	Q	E	P	G	T	A	L	P	L	D	L	P	E	M	E	K	L	L	T	K	V	E	G	K	D	D	K	P	L	K	L	S	K	S	L
		Dog_-_Great_Dane_Canis_lupus_familiaris	M	A	N	P	V	Q	P	Q	F	P	L	A	Q	E	P	G	T	A	L	P	L	D	L	P	E	M	E	K	L	L	T	K	V	E	G	K	D	D	K	P	L	K	L	S	K	S	L
		American_mink_Neovison_vison	M	A	N	P	G	Q	P	Q	F	P	S	A	Q	E	P	G	T	A	S	P	L	D	L	P	E	M	E	K	L	L	T	K	V	E	G	K	D	D	K	P	L	K	L	S	T	S	L
		Horse_Equus_caballus	M	A	N	P	V	Q	P	Q	F	P	S	A	R	E	P	G	T	T	S	P	L	D	L	Q	E	M	E	K	L	L	I	K	V	D	D	K	D	D	K	S	L	K	L	S	K	S	L
		Mouse_Lemur_Microcebus_murinus	M	A	N	L	L	Q	P	Q	F	P	P	A	Q	E	P	G	S	T	S	P	L	D	L	P	E	M	E	K	L	L	T	K	V	E	D	K	D	D	K	T	R	N	L	S	K	S	L
		Coquerel's_sifaka_Propithecus_coquereli	M	A	N	L	L	Q	P	Q	F	P	P	A	Q	E	P	G	S	T	S	P	L	D	L	P	E	M	E	K	L	L	T	K	V	E	D	K	D	D	K	T	R	N	L	S	E	S	L
		Greater_bamboo_lemur_Prolemur_simus	M	A	N	L	L	Q	P	Q	F	P	P	A	Q	E	P	G	S	T	S	P	L	D	L	P	E	M	E	K	L	L	T	K	V	E	D	K	D	D	K	T	R	N	L	S	K	S	L
		Tarsier_Carlito_syrichta	M	A	N	L	V	Q	P	Q	F	P	P	V	Q	E	S	G	S	I	S	P	L	D	L	P	E	M	E	K	L	L	T	K	A	E	D	K	G	D	K	P	L	S	L	S	K	S	L
		American_beaver_Castor_canadensis	M	T	N	P	V	-	P	Q	F	P	R	A	Q	E	L	G	S	T	S	P	L	D	L	P	E	M	E	K	L	L	T	K	V	E	D	K	G	D	K	A	L	N	L	S	K	S	L
		Greater_horseshoe_bat_Rhinolophus_ferrumequinum	M	A	N	P	M	Q	S	Q	F	P	P	A	R	E	P	G	T	S	S	P	L	D	L	P	E	M	E	M	L	L	T	K	V	E	G	K	D	D	K	P	L	K	L	S	K	S	L
		Sperm_whale_Physeter_catodon	M	A	H	P	G	Q	P	Q	L	S	P	A	Q	E	P	G	T	V	S	P	L	D	L	L	E	M	E	R	L	L	T	K	V	G	G	Q	D	D	K	P	L	K	L	S	E	S	P
		Dolphin_Tursiops_truncatus	M	A	H	P	G	Q	P	Q	F	S	P	A	Q	E	P	G	T	V	S	P	L	D	L	P	E	M	E	K	L	L	T	K	V	G	G	Q	D	D	K	P	L	K	L	S	K	S	P
		Siberian_musk_deer_Moschus_moschiferus	M	A	N	P	G	Q	P	Q	F	S	L	A	Q	E	P	G	T	A	S	P	L	D	L	L	E	M	E	K	L	L	V	Q	V	G	G	Q	D	D	K	P	L	K	P	S	K	S	L
		Hybrid_-_Bos_Indicus_Bos_indicus_x_Bos_taurus	M	A	N	P	G	Q	P	Q	F	S	A	A	R	E	P	G	T	A	S	P	L	N	L	P	E	M	E	K	L	L	V	Q	V	G	G	Q	D	D	K	S	L	K	P	S	K	S	L
		Domestic_yak_Bos_grunniens	M	A	N	P	G	Q	P	Q	F	S	A	A	R	E	P	G	T	A	S	P	L	N	L	P	E	M	E	K	L	L	V	Q	V	G	G	Q	D	D	K	S	L	K	P	S	K	S	L
		Wild_yak_Bos_mutus	M	A	N	P	G	Q	P	Q	F	S	A	A	R	E	P	G	T	A	S	P	L	N	L	P	E	M	E	K	L	L	V	Q	V	G	G	Q	D	D	K	S	L	K	P	S	K	S	L
		Cow_Bos_taurus	M	A	N	P	G	Q	P	Q	F	S	A	A	R	E	P	G	T	A	S	P	L	N	L	P	E	M	E	K	L	L	V	Q	V	G	G	Q	D	D	K	S	L	K	P	S	K	S	L
		Hybrid_-_Bos_Taurus_Bos_indicus_x_Bos_taurus	M	A	N	P	G	Q	P	Q	F	S	A	A	R	E	P	G	T	A	S	P	L	N	L	P	E	M	E	K	L	L	V	Q	V	G	G	Q	D	D	K	S	L	K	P	S	K	S	L
		American_bison_Bison_bison_bison	M	A	N	P	G	Q	P	Q	F	S	T	A	R	E	P	G	T	A	S	P	L	N	L	P	E	M	E	K	L	L	V	Q	V	G	G	Q	D	D	K	S	L	K	P	S	K	S	L
		Sheep_Ovis_aries	M	A	N	P	G	Q	P	Q	F	S	P	A	R	E	P	G	T	A	S	P	L	D	L	P	E	M	E	K	L	L	V	Q	V	G	G	Q	D	D	K	P	L	K	P	S	K	S	L
		Goat_Capra_hircus	M	A	N	P	G	Q	P	Q	F	S	P	A	R	E	P	G	T	A	S	P	L	D	L	P	E	M	E	K	L	L	V	Q	V	G	G	Q	D	D	K	P	L	K	Q	S	K	S	L
		Arabian_camel_Camelus_dromedarius	M	A	N	P	G	Q	P	Q	F	A	P	A	Q	G	P	G	I	A	S	P	L	D	L	P	E	M	E	K	L	L	T	K	V	G	G	Q	D	D	K	P	L	K	L	S	K	S	L
		Pig_Sus_scrofa	M	A	N	P	G	Q	P	P	L	C	P	A	Q	E	P	G	T	A	S	P	P	D	L	P	E	M	Q	T	L	L	A	K	V	G	D	Q	D	D	V	P	L	K	A	A	K	S	L
		Chacoan_peccary_Catagonus_wagneri	M	A	N	P	G	Q	P	P	L	C	P	A	Q	D	P	G	T	A	S	A	L	D	L	P	E	M	E	K	L	L	A	K	V	G	G	Q	D	A	E	P	L	K	P	A	K	S	L
		Capuchin_Cebus_capucinus_imitator	M	A	D	L	G	Q	P	Q	F	P	S	A	Q	E	P	G	S	A	S	S	L	D	L	P	E	M	E	K	L	L	T	R	A	E	N	K	D	G	K	T	L	S	L	S	S	S	L
		Bolivian_squirrel_monkey_Saimiri_boliviensis_boliviensis	M	A	D	L	G	Q	P	Q	F	P	S	A	Q	E	P	G	S	T	S	S	L	D	L	P	E	M	E	K	L	L	T	R	A	E	N	K	D	G	K	T	L	S	L	S	S	S	L
		Ma's_night_monkey_Aotus_nancymaae	M	A	D	L	G	Q	P	Q	F	P	S	A	Q	E	P	G	S	A	S	S	L	D	L	R	E	M	E	K	L	L	T	R	A	E	N	K	D	G	K	T	L	T	L	S	S	S	L
		Degu_Octodon_degus	M	A	K	P	T	Q	P	-	-	-	-	-	Q	E	L	G	S	T	L	P	Q	S	L	P	E	M	E	K	L	L	T	K	V	E	S	K	D	D	K	A	L	N	L	S	K	S	L
		Naked_mole-rat_male_Heterocephalus_glaber	M	A	N	P	T	H	P	Q	F	S	Q	A	Q	E	L	S	S	T	L	P	Q	N	L	P	E	M	E	K	L	L	T	K	V	D	S	K	D	D	K	A	L	N	L	S	K	S	L
		Naked_mole-rat_female_Heterocephalus_glaber	M	A	N	P	T	H	P	Q	F	S	Q	A	Q	E	L	S	S	T	L	P	Q	N	L	P	E	M	E	K	L	L	T	K	V	D	S	K	D	D	K	A	L	N	L	S	K	S	L
		Damara_mole_rat_Fukomys_damarensis	M	A	N	P	T	Q	P	Q	F	S	Q	A	Q	E	L	S	S	T	L	P	Q	N	L	P	E	M	E	K	L	L	T	K	V	D	S	K	D	D	K	A	L	D	L	S	K	S	L
		Long-tailed_chinchilla_Chinchilla_lanigera	M	A	N	P	T	Q	P	Q	F	S	Q	A	Q	G	L	G	S	T	S	S	Q	N	L	P	E	M	E	K	L	L	T	N	V	E	G	K	D	D	K	A	L	N	L	S	K	S	L
		Guinea_Pig_Cavia_porcellus	M	A	N	P	I	Q	P	H	F	P	Q	P	Q	E	P	D	S	T	L	A	Q	D	L	P	E	M	E	K	L	L	T	K	A	E	G	K	E	D	K	A	L	N	L	S	K	S	L
		Consensus	*	:											:			.						.	*		*	*	:		*	*		.	.		.	:				.				:		:
Amino acid	Three letter code	One letter code
alanine	ala	A	0	68	0	0	7	0	0	0	0	1	5	51	0	0	0	0	1	27	14	3	0	0	0	0	0	0	0	0	0	0	2	0	20	0	0	0	0	1	0	23	0	0	1	2	0	2	0
arginine	arg	R	0	0	0	0	0	0	0	0	0	0	2	0	15	0	0	0	0	0	0	0	0	0	0	1	0	0	0	1	0	0	0	3	0	0	0	0	0	0	0	0	3	0	0	0	0	0	0
asparagine	asn	N	0	0	58	0	0	0	0	0	0	0	0	0	0	0	0	0	0	0	0	0	0	11	0	0	0	0	0	0	0	0	0	1	0	0	20	0	1	0	0	0	0	33	0	0	0	0	0
aspartic acid	asp	D	0	0	4	0	0	0	0	1	0	0	0	0	0	14	0	1	0	0	0	0	0	44	0	0	0	0	1	0	0	0	0	0	0	4	16	0	53	65	0	0	0	1	0	0	0	0	0
cysteine	cys	C	0	0	0	0	0	0	0	0	0	2	0	0	0	0	0	0	0	0	0	0	0	0	0	0	0	0	0	0	0	0	0	0	0	0	0	0	0	0	0	0	0	0	0	0	0	0	0
glutamic acid	glu	E	0	0	0	0	0	0	0	13	0	0	0	1	0	53	0	0	0	0	0	0	0	11	0	0	69	0	67	0	0	0	0	0	0	49	0	0	10	0	1	0	0	0	0	0	2	0	0
glutamine	gln	Q	0	0	0	0	0	66	0	42	0	0	6	0	54	0	0	0	0	0	0	0	6	0	0	1	0	0	1	0	0	0	0	9	0	2	0	14	0	0	5	0	0	0	1	0	0	0	0
glycine	gly	G	0	0	0	0	24	0	0	0	0	0	0	0	0	2	0	64	0	0	0	0	0	0	0	0	0	0	0	0	0	0	0	0	0	14	28	0	2	3	0	0	0	1	0	0	0	0	0
histidine	his	H	0	0	5	0	0	2	0	1	0	0	0	0	0	0	0	0	0	0	0	0	0	0	0	0	0	0	0	0	0	0	0	0	0	0	0	0	3	0	0	0	0	0	0	0	0	0	0
isoleucine	ile	I	0	0	0	0	1	0	0	0	0	0	0	0	0	0	0	0	1	2	0	0	0	0	0	0	0	0	0	5	0	0	1	0	0	0	0	0	0	0	0	0	0	0	0	0	0	0	0
leucine	leu	L	0	0	0	10	3	0	1	0	14	1	4	0	0	0	6	0	0	0	8	0	56	0	69	3	0	0	0	0	69	69	0	0	0	0	0	0	0	0	0	0	66	0	58	0	0	0	64
lysine	lys	K	0	0	1	0	0	0	0	1	0	0	0	0	0	0	0	0	0	0	0	0	0	2	0	0	0	0	0	60	0	0	0	56	0	0	0	55	0	0	62	0	0	25	0	0	63	0	0
methionine	met	M	69	0	0	0	3	0	0	0	0	0	0	0	0	0	1	0	0	0	0	0	0	0	0	0	0	69	0	1	0	0	0	0	0	0	0	0	0	0	0	0	0	0	0	0	0	0	0
phenylalanine	phe	F	0	0	0	0	0	0	0	0	52	0	0	0	0	0	0	0	0	0	0	1	0	0	0	0	0	0	0	0	0	0	0	0	0	0	0	0	0	0	0	0	0	0	0	0	0	0	3
proline	pro	P	0	0	0	59	0	0	60	8	0	36	17	1	0	0	59	0	1	0	0	61	2	0	0	64	0	0	0	0	0	0	0	0	0	0	0	0	0	0	0	20	0	0	9	0	0	0	2
serine	ser	S	0	0	0	0	0	0	7	0	0	15	20	0	0	0	1	4	42	1	46	4	0	1	0	0	0	0	0	0	0	0	0	0	0	0	5	0	0	0	0	7	0	8	0	67	3	54	0
threonine	thr	T	0	1	1	0	5	0	1	0	0	0	1	0	0	0	2	0	24	37	1	0	5	0	0	0	0	0	0	2	0	0	57	0	0	0	0	0	0	0	0	19	0	1	0	0	1	13	0
tryptophan	trp	W	0	0	0	0	0	0	0	0	0	0	0	0	0	0	0	0	0	0	0	0	0	0	0	0	0	0	0	0	0	0	0	0	0	0	0	0	0	0	0	0	0	0	0	0	0	0	0
tyrosine	tyr	Y	0	0	0	0	0	0	0	0	0	0	0	0	0	0	0	0	0	0	0	0	0	0	0	0	0	0	0	0	0	0	0	0	0	0	0	0	0	0	0	0	0	0	0	0	0	0	0
valine	val	V	0	0	0	0	26	0	0	0	0	0	0	2	0	0	0	0	0	2	0	0	0	0	0	0	0	0	0	0	0	0	9	0	49	0	0	0	0	0	1	0	0	0	0	0	0	0	0
		-	0	0	0	0	0	1	0	3	3	14	14	14	0	0	0	0	0	0	0	0	0	0	0	0	0	0	0	0	0	0	0	0	0	0	0	0	0	0	0	0	0	0	0	0	0	0	0
		:	0	1	0	0	0	0	0	0	0	0	0	0	1	0	0	0	0	0	0	0	0	0	0	0	0	0	1	0	0	0	0	0	0	0	0	1	0	0	0	0	0	0	0	1	0	1	0
		.	0	0	0	0	0	0	0	0	0	0	0	0	0	0	0	1	0	0	0	0	0	1	0	0	0	0	0	0	0	0	0	1	1	0	1	0	0	0	0	1	0	0	0	0	0	0	0
			0	0	1	1	1	1	1	1	1	1	1	1	0	1	1	0	1	1	1	1	1	0	0	1	0	0	0	1	0	0	1	0	0	1	0	0	1	1	1	0	1	1	1	0	1	0	1
		Residue	1	2	3	4	5	6	7	8	9	10	11	12	13	14	15	16	17	18	19	20	21	22	23	24	25	26	27	28	29	30	31	32	33	34	35	36	37	38	39	40	41	42	43	44	45	46	47
		# polymorphisms	0	1	4	1	6	2	3	6	2	5	7	4	1	2	4	2	4	4	3	3	3	4	0	3	0	0	2	4	0	0	3	3	1	3	3	1	4	2	3	3	1	5	3	1	3	2	2
		# common polymorphisms	0	0	2	1	5	1	1	3	2	3	6	2	1	2	2	1	1	3	2	2	3	3	0	1	0	0	0	2	0	0	2	2	1	3	3	1	3	1	1	3	1	2	1	1	2	2	2
		Sliding 10% window	1-18	2-19	3-20	4-21	5-22	6-23	7-24	8-25	9-26	10-27	11-28	12-29	13-30	14-31	15-32	16-33	17-34	18-35	19-36	20-37	21-38	22-39	23-40	24-41	25-42	26-43	27-44	28-45	29-46	30-47	31-48	32-49	33-50	34-51	35-52	36-53	37-54	38-55	39-56	40-57	41-58	42-59	43-60	44-61	45-62	46-63	47-64
		Sliding 10% window average	3.22222	3.38889	3.5	3.44444	3.61111	3.27778	3.33333	3.16667	2.83333	2.83333	2.77778	2.38889	2.16667	2.27778	2.33333	2.16667	2.22222	2.16667	2	2.05556	2	2	1.94444	2	2.11111	2.27778	2.33333	2.38889	2.27778	2.38889	2.44444	2.44444	2.44444	2.55556	2.38889	2.27778	2.22222	2.16667	2.11111	2.11111	2	2	1.83333	1.66667	1.72222	1.55556	1.5
		Sliding 10% window average of common	2	2.11111	2.22222	2.27778	2.38889	2.11111	2.11111	2.05556	1.88889	1.77778	1.72222	1.38889	1.27778	1.33333	1.33333	1.27778	1.38889	1.5	1.38889	1.44444	1.38889	1.27778	1.27778	1.33333	1.38889	1.44444	1.5	1.61111	1.61111	1.72222	1.77778	1.72222	1.77778	1.83333	1.66667	1.5	1.44444	1.44444	1.44444	1.5	1.33333	1.33333	1.27778	1.22222	1.16667	1.05556	1
																																		% of total
																																Conserved residues	62	0.350282
																																Residues conserved in all but one genome	73	0.412429
																																Similar or conserved residues	106	0.59887
[truncated: 130 more columns]
